# Supplementary material for: CAR race to cancer immunotherapy: from CAR T, CAR NK to CAR macrophage therapy
Source: J Exp Clin Cancer Res. 2022 Mar 31;41:119. doi: 10.1186/s13046-022-02327-z (PMC8969382; doi:10.1186/s13046-022-02327-z)
Supplement: Supplementary file 1 — Additional file 1. [file 13046_2022_2327_MOESM1_ESM.xlsx]

## Sheet: Sheet1
Supplement #1
#	Clinical Trial identifier	Status	Clinical trial phase	Disease	Antigen	Interventions		Dosage	starting time	Title	Sponsor
1	NCT03692663	Not yet recruiting	Early Phase 1	Castration-resistant Prostate Cancer	PSMA	anti-PSMA CAR NK cells		0.5-3x10^6/kg	2018-12-01	Study of Anti-PSMA CAR NK Cell in Castration-Resistant Prostate Cancer	Allife Medical Science and Technology Co., Ltd.
2	NCT03690310	Not yet recruiting	Early Phase 1	Refractory B-Cell Lymphoma	CD19	Anti-CD19 CAR NK Cells		50-600x10^3/kg	2019-03-01	Study of Anti-CD19 CAR NK Cells in Relapsed and Refractory B Cell Lymphoma	Allife Medical Science and Technology Co., Ltd.
3	NCT03692767	Not yet recruiting	Early Phase 1	Refractory B-Cell Lymphoma	CD22	Anti-CD22 CAR NK Cells		50-600x10^3/kg	2019-03-01	Study of Anti-CD22 CAR NK Cells in Relapsed and Refractory B Cell Lymphoma	Allife Medical Science and Technology Co., Ltd.
4	NCT03692637	Not yet recruiting	Early Phase 1	Epithelial Ovarian Cancer	Mesothelin	anti-Mesothelin Car NK Cells		0.5-3x10^6/kg	2019-03-01	Study of Anti-Mesothelin Car NK Cells in Epithelial Ovarian Cancer	Allife Medical Science and Technology Co., Ltd.
5	NCT04639739	Not yet recruiting	Early Phase 1	NHL	CD19	anti-CD19 CAR NK		2×10^6/kg, 6×10^6/kg, 2×10^7/kg	2020-12-17	Anti-CD19 CAR NK Cell Therapy for R/R Non-Hodgkin Lymphoma.	Department of Hematology, Xinqiao Hospital, ChongQing, Chongqing, China
6	NCT04847466	Not yet recruiting	Phase 2	Gastroesophageal Junction (GEJ) Cancers|Advanced HNSCC	PD-L1	PD-L1 t-haNK		2x10^9	2021-07-21	Immunotherapy Combination: Irradiated PD-L1 CAR-NK Cells Plus Pembrolizumab Plus N-803 for Subjects With Recurrent/Metastatic Gastric or Head and Neck Cancer	National Institutes of Health Clinical Center, Bethesda, Maryland, United States
7	NCT03056339	Recruiting	Phase 1/2	B-Lymphoid Malignancies|Acute Lymphocytic Leukemia|Chronic Lymphocytic Leukemia|Non-hodgkin Lymphoma	CD19	iC9/CAR.19/IL15-Transduced CB-NK Cells		1×10^5	2017-06-21	Umbilical & Cord Blood (CB) Derived CAR-Engineered NK Cells for B Lymphoid Malignancies	University of Texas MD Anderson Cancer Center, Houston, Texas, United States
8	NCT03383978	Recruiting	Phase 1	Glioblastoma	HER2	NK-92/5.28.z		1x10^7-1x10^8	2017-12-01	Intracranial Injection of NK-92/5.28.z Cells in Patients With Recurrent HER2-positive Glioblastoma (CAR2BRAIN)	DRK Blutspendedienst Baden-Württemberg-Hessen gGmbH, Georg-Speyer-Haus,LOEWE Center Frankfurt Cancer Institute, German Cancer Research Center
9	NCT04887012	Recruiting	Early Phase 1	B-cell Non Hodgkin Lymphoma	CD19	anti-CD19 CAR-NK		unknown	2019-03-01	Clinical Study of HLA Haploidentical CAR-NK Cells Targeting CD19 in the Treatment of Refractory/Relapsed B-cell NHL	2nd Affiliated Hospital, School of Medicine, Zhejiang University, Hangzhou, Zhejiang, China
10	NCT03940833	Recruiting	Phase 1/2	Multiple Myeloma	BCMA	BCMA CAR-NK 92 cells		unknown	2019-05-01	Clinical Research of Adoptive BCMA CAR-NK Cells on Relapse/Refractory MM	Department of Hematology, Wuxi People's Hospital, Nanjing Medical University, Wuxi, Jiangsu, China
11	NCT03940820	Recruiting	Phase 1/2	Solid Tumor	ROBO1	ROBO1 CAR-NK cells		unknown	2019-05-01	Clinical Research of ROBO1 Specific CAR-NK Cells on Patients With Solid Tumors	Radiation Therapy Department, Suzhou Cancer Center, Suzhou Hospital Affiliated to Nanjing Medical University, Suzhou, Jiangsu, China
12	NCT03941457	Recruiting	Phase 1/2	Pancreatic Cancer	ROBO1	BiCAR-NK cells (ROBO1 CAR-NK cells)		unknown	2019-05-01	Clinical Research of ROBO1 Specific BiCAR-NK Cells on Patients With Pancreatic Cancer	Department of Radiology, Shanghai Ruijin Hospital, Shanghai, China
13	NCT03931720	Recruiting	Phase 1/2	Malignant Tumor	ROBO1	BiCAR-NK/T cells (ROBO1 CAR-NK/T cells)		unknown	2019-05-01	Clinical Research of ROBO1 Specific BiCAR-NK/T Cells on Patients With Malignant Tumor	Department of Oncology, Suzhou Kowloon Hospital, Shanghai Jiaotong University School of Medicine, Suzhou, Jiangsu, China
14	NCT04245722	Recruiting	Phase 1	Lymphoma, B-Cell|Chronic Lymphocytic Leukemia	CD19	Drug: FT596|Drug: Cyclophosphamide|Drug: Fludarabine|Drug: Rituximab|Drug: Obinutuzumab		unknown	2020-03-19	FT596 as a Monotherapy and in Combination With Anti-CD20 Monoclonal Antibodies	University of Minnesota Masonic Cancer Center, Minneapolis, Minnesota, United States|Washington University School of Medicine, Saint Louis, Missouri, United States|MD Anderson Cancer Center, Houston, Texas, United States|Swedish Cancer Institute, Seattle, Washington, United States
15	NCT04555811	Recruiting	Phase 1	NHL|Non Hodgkin Lymphoma|Diffuse Large B Cell Lymphoma|High-grade B-cell Lymphoma	CD19	Drug: FT596|Drug: Rituximab		(Dose Level 1: 9x10^7 cells/dose, Dose Level 2: 3x10^8 cells/dose, Dose Level 3: 9x10^8 cells/dose with a Dose Level -1: 3x10^7 cells/dose tested only if dose limiting toxicity events (DLT) occur at dose level 1)	2020-09-22	FT596 With Rituximab as Relapse Prevention After Autologous HSCT for NHL	University of Minnesota, Minneapolis, Minnesota, United States|Washington University School of Medicine - Siteman Cancer Center, Saint Louis, Missouri, United States
16	NCT04623944	Recruiting	Phase 1	Relapsed/Refractory AML|AML, Adult|MDS|Refractory Myelodysplastic Syndromes	NKG2DL	NKX101 - CAR NK cell therapy		Part 1/Regimen A: 1 × 10^8 NK cells (2 × 10^6/kg for patients < 50 kg); Part 1/Regimen B is 1.5 × 10^8 NK cells (3 × 10^6/kg for patients < 50 kg)	2020-09-26	NKX101, Intravenous Allogeneic Engineered Natural Killer Cells, in Adults With AML or MDS	Colorado Blood Cancer Institute, Denver, Colorado, United States|Winship Cancer Institute, Emory University, Atlanta, Georgia, United States|The Cleveland Clinic - Taussig Cancer Institute, Cleveland, Ohio, United States|Sarah Cannon at TriStar Bone Marrow Transplant Center, Nashville, Tennessee, United States|MD Anderson Cancer Center, University of Texas, Houston, Texas, United States
17	NCT04747093	Recruiting	Phase 1/2	B Cell Leukemia|B Cell Lymphoma|B-cell Acute Lymphoblastic Leukemia|B-cell Lymphoma Recurrent|B-cell Lymphoma Refractory	unknown	CaR-ITNK cells		unknown	2021-01-29	Induced-T Cell Like NK Cells for B Cell Malignancies	Department of Hematology,Nanfang Hospital, Southern Medical University, Guangzhou, Guangdong, China
18	NCT04796675	Recruiting	Phase 1	Acute Lymphocytic Leukemia|Chronic Lymphocytic Leukemia|Non Hodgkin's Lymphoma	CD19	CAR-NK-CD19 Cells		0.01×10^7, 0.1×10^7, 1.0×10^7	2021-04-10	Cord Blood Derived Anti-CD19 CAR-Engineered NK Cells for B Lymphoid Malignancies	Union Hospital, Huazhong University of Science and Technology, Wuhan, Hubei, China
19	NCT02742727	Unknown status	Phase 1/2	Acute Myeloid Leukemia|Precursor T-Cell Lymphoblastic Leukemia-Lymphoma|T-cell Prolymphocytic Leukemia|T-cell Large Granular Lymphocytic Leukemia|Peripheral T-cell Lymphoma, NOS|Angioimmunoblastic T-cell Lymphoma|Extranodal NK/T-cell Lymphoma, Nasal Type|Enteropathy-type Intestinal T-cell Lymphoma|Hepatosplenic T-cell Lymphoma	CD7	anti-CD7 CAR-pNK cells		unknown	2016-03-01	CAR-pNK Cell Immunotherapy in CD7 Positive Leukemia and Lymphoma	PersonGen BioTherapeutics (Suzhou) Co., Ltd., Suzhou, Jiangsu, China
20	NCT02839954	Unknown status	Phase 1/2	Hepatocellular Carcinoma|Non-small Cell Lung Cancer|Pancreatic Carcinoma|Triple-Negative Invasive Breast Carcinoma|Malignant Glioma of Brain|Colorectal Carcinoma|Gastric Carcinoma	MUC1	anti-MUC1 CAR-pNK cells		unknown	2016-07-01	CAR-pNK Cell Immunotherapy in MUC1 Positive Relapsed or Refractory Solid Tumor	PersonGen BioTherapeutics (Suzhou) Co., Ltd., Suzhou, Jiangsu, China
21	NCT02892695	Unknown status	Phase 1/2	Acute Lymphocytic Leukemia|Chronic Lymphocytic Leukemia|Follicular Lymphoma|Mantle Cell Lymphoma|B-cell Prolymphocytic Leukemia|Diffuse Large Cell Lymphoma	CD19	anti-CD19 CAR-NK cells		unknown	2016-09-01	PCAR-119 Bridge Immunotherapy Prior to Stem Cell Transplant in Treating Patients With CD19 Positive Leukemia and Lymphoma	PersonGen BioTherapeutics (Suzhou) Co., Ltd., Suzhou, Jiangsu, China
22	NCT02944162	Unknown status	Phase 1/2	Acute Myelogenous Leukemia|Acute Myeloid Leukemia|Acute Myeloid Leukemia With Maturation|Acute Myeloid Leukemia Without Maturation|ANLL	CD33	anti-CD33 CAR-NK cells		unknown	2016-10-01	CAR-pNK Cell Immunotherapy for Relapsed/Refractory CD33+ AML	PersonGen BioTherapeutics (Suzhou) Co., Ltd., Suzhou, Jiangsu, China
23	NCT03415100	Unknown status	Phase 1	Solid Tumours	NKG2DL	CAR-NK cells targeting NKG2D ligands		unknown	2018-01-02	Pilot Study of NKG2D-Ligand Targeted CAR-NK Cells in Patients With Metastatic Solid Tumours	Third Affiliated Hospital of Guangzhou Medical University, Guangzhou, Guangdong, China
24	NCT03824964	Unknown status	Early Phase 1	Refractory B-Cell Lymphoma	CD19/CD22	Anti-CD19/CD22 CAR NK Cells		50-600x10^3/kg	2019-02-01	Study of Anti-CD19/CD22 CAR NK Cells in Relapsed and Refractory B Cell Lymphoma	Allife Medical Science and Technology Co., Ltd.

## Sheet: Sheet2
#	Title	National Clinical Trial identifier	Status	Clinical trial phase	Disease	Antigen	Interventions		Dosage	starting time	Sponsor
